# Supplementary material for: Prevalence of Carotid Atherosclerotic Plaques and Stenosis in Adults with Familial Hypercholesterolemia Needs Reappraisal: Systematic Review and Meta-Analysis
Source: J Clin Med. 2025 Dec 7;14(24):8676. doi: 10.3390/jcm14248676 (PMC12733589; doi:10.3390/jcm14248676)
Supplement: Supplementary file 1 [file jcm-14-08676-s001.zip]

Archive with 2 entries (2 files):
- jcm-4003531-supplementary 1 02.12.2025.pdf
- jcm-4003531-supplementary 2 02.12.2025.pdf
